# Supplementary material for: Synthesis and Photovoltaic Performance of β-Amino-Substituted Porphyrin Derivatives
Source: Int J Mol Sci. 2024 May 29;25(11):5979. doi: 10.3390/ijms25115979 (PMC11172761; doi:10.3390/ijms25115979)
Supplement: Supplementary file 1 [file ijms-25-05979-s001.zip]

Archive with 1 entries (1 files):
- ijms-2961537-supplementary/ijms-2961537-supplementary.pdf
